# Supplementary material for: Bridging the Scales via Personalized Cellular Modeling and Deep Phenotyping in Schizophrenia
Source: JAMA Psychiatry. 2026 Mar 28;83(5):510–22. doi: 10.1001/jamapsychiatry.2026.0576 (PMC13033174; doi:10.1001/jamapsychiatry.2026.0576)
Supplement: Supplement 2. — eTable 1. Cohort Characteristics eTable 2. SPLS model: results eTable 3. SPLS model: phentypic pattern eTable 4. SPLS model: Anatomical Features of the brain signatures, part 1 eTable 5. SPLS model: Anatomical Features of the brain signatures, part 2 eTable 6. iN DEGs eTable 7. SVRmodel iN DEG - Cognition (omega) and Brain (epsilon) scores: Performance Cohort 1 (Training), Cohort 2(Validation), iPSC cohort (Validation) eTable 8. SVRmodel iN DEG - Cognition (omega) and Brain (epsilon) scores: Predictions eTable 9. SVRmodel: Association of Cognition and Brain Scores with clinical covariates eTable 10. SVRmodel: Performance 100 Random iN Gene Sets eTable 11. SVRmodel: Performance postmortem DLPFC gene expression model eTable 12. iN DEGs: GO BP terms eTable 13. MAGMA analysis eTable 14. EEG analysis: SSD vs. HC eTable 15. SVRmodel: EEG-based prediction of Cognition (omega) and Brain scores (epsilon) -MODEL PERFORMANCE eTable 16. SVRmodel: EEG-based prediction of Cognition (omega) and Brain scores (epsilon) - PREDICTIVE ELECTRODES eTable 17. SVRmodel: EEG-based prediction of Brain scores (epsilon) - all electrodes eTable 18. SVRmodel: EEG-based prediction of Brain scores (epsilon) - F8 electrode eTable 19. SVRmodel: EEG-based prediction of Cognition scores (omega) - all electrodes eTable 20. SVRmodel: EEG-based prediction of Cognition scores (omega) - F8 electrode eTable 21. SVRmodel: iN DEG - EEG - MODEL PERFORMANCE eTable 22. SVRmodel: iN DEG - EEG_Theta all electrodes eTable 23. SVRmodel: iN DEG - EEG_Gamma 1 all electrodes eTable 24. SVRmodel: iN DEG - EEG_Gamma 2 all electrodes eTable 25. SVRmodel: iN DEG - EEG_Gamma 1 F8 eTable 26. SVRmodel: iN DEG - EEG_Clinical covariates eTable 27. Synapse Density per donor eTable 28. Synapse Density: association with clincial covariates eTable 29. rpDCM: input and predicted EEG results eTable 30. rpDCM: correlation predicted EEG with empirical EEG pattern_per electrode [file jamapsychiatry-e260576-s002.xlsx]

## Sheet: Table of Contents
Raabe FJ, Popovic D, Vetter C, et al; CDP Working Group. Bridging the scales via personalized cellular modeling and deep phenotyping in schizophrenia. JAMA Psychiatry. Published online March 28, 2026. doi:10.1001/jamapsychiatry.2026.0576
This supplemental material has been provided by the authors to give readers additional information about the work.
eTable 1	Cohort Characteristics
eTable 2	SPLS model: results
eTable 3	SPLS model: phentypic pattern
eTable 4	SPLS model: Anatomical Features of the brain signatures, part 1
eTable 5	SPLS model: Anatomical Features of the brain signatures, part 2
eTable 6	iN DEGs
eTable 7	SVRmodel iN DEG - Cognition (omega) and Brain (epsilon) scores: Performance Cohort 1 (Training), Cohort 2(Validation), iPSC cohort (Validation)
eTable 8	SVRmodel iN DEG - Cognition (omega) and Brain (epsilon) scores: Predictions
eTable 9	SVRmodel: Association of Cognition and Brain Scores with clinical covariates
eTable 10	SVRmodel: Performance 100 Random iN Gene Sets
eTable 11	SVRmodel: Performance postmortem DLPFC gene expression model
eTable 12	iN DEGs: GO BP terms
eTable 13	MAGMA analysis
eTable 14	EEG analysis: SSD vs. HC
eTable 15	SVRmodel: EEG-based prediction of Cognition (omega) and Brain scores (epsilon) -MODEL PERFORMANCE
eTable 16	SVRmodel: EEG-based prediction of Cognition (omega) and Brain scores (epsilon) - PREDICTIVE ELECTRODES
eTable 17	SVRmodel: EEG-based prediction of Brain scores (epsilon) - all electrodes
eTable 18	SVRmodel: EEG-based prediction of Brain scores (epsilon) - F8 electrode
eTable 19	SVRmodel: EEG-based prediction of Cognition scores (omega) - all electrodes
eTable 20	SVRmodel: EEG-based prediction of Cognition scores (omega) - F8 electrode
eTable 21	SVRmodel: iN DEG - EEG - MODEL PERFORMANCE
eTable 22	SVRmodel: iN DEG - EEG_Theta all electrodes
eTable 23	SVRmodel: iN DEG - EEG_Gamma 1 all electrodes
eTable 24	SVRmodel: iN DEG - EEG_Gamma 2 all electrodes
eTable 25	SVRmodel: iN DEG - EEG_Gamma 1 F8
eTable 26	SVRmodel: iN DEG - EEG_Clinical covariates
eTable 27	Synapse Density per donor
eTable 28	Synapse Density: association with clincial covariates
eTable 29	rpDCM: input and predicted EEG results
eTable 30	rpDCM: correlation predicted EEG with empirical EEG pattern_per electrode

## Sheet: eTable1
	Sex_HC_M_%	Sex_SSD_M_%	Age_Mean_HC	Age_Mean_SSD	Age_SD_HC	Age_SD_SSD		N	Age_Mean	Age_SD	Sex_M_%	Sex_F_%
Cohort1	56.5217	81.5385	34.4928	35.7231	12.3653	10.8333		147	35.1037	11.6298	68.945	31.055
Cohort2	42.3841	68.6567	35.053	39.0602	12.5304	10.718		314	36.9289	11.7172	55.431	44.569
								461	36.3469	11.6895	59.7403	40.2597
	Cohort 1 MIMICS
Item	N_HC (N=74)	N_SSD (N=73)	Mean_HC	Mean_SSD	SD_HC	SD_SSD	Pval
IQ	74	73	115.79	103.082	11.8407	13.8507	1.38922e-07
VLMT_SumDg1_5	74	73	59.5161	43.8197	8.97308	11.868	3.43052e-10
DSST	74	73	85.8259	53.9672	15.7019	14.5419	7.62644e-19
TMT_A_s	74	73	25.0806	34.623	11.0651	10.6727	2.83509e-05
TMT_A_F	74	73	0.0645161	0.131148	0.247676	0.340363	0.44789
TMT_B_s	74	72	55.7258	95.9833	25.8769	56.7004	2.7398e-05
TMT_B_F	72	72	0.233333	0.866667	0.5928	1.17122	0.00236324
TMT_B_A	74	72	30.6129	61.1167	19.0447	51.9201	0.000379269
DST_Sum	74	72	20.4839	15.1333	4.17935	3.90769	3.51572e-11
WST_R	74	72	35	29.8333	3.9959	7.46328	1.26706e-05
PANSS_pos	NA	72	NA	14.0333	NA	5.53561	NA
PANSS_neg	NA	72	NA	16.7167	NA	5.31417	NA
PANSS_gen	NA	72	NA	30.5667	NA	8.6815	NA
PANSS_total	NA	72	NA	61.3167	NA	17.0358	NA
PANSS_del	NA	72	NA	2.73333	NA	1.6454	NA
years.of.school	62	61	12.25	11.3934	1.26345	2.09983	0.00211814
Unaffected Relatives	19	NA	NA	NA	NA	NA	NA
	Cohort 2 CDP
Item	N_HC (N=167)	N_SSD (N=147)	Mean_HC	Mean_SSD	SD_HC	SD_SSD	Pval
PANSS_pos	149	129	7.24161	11.6899	0.732	4.19598	0.415461
PANSS_neg	149	129	7.41611	12.7752	1.00741	5.11469	0.508466
PANSS_gen	149	129	16.8456	27.2713	1.55843	7.74572	0.91318
PANSS_total	149	129	31.5034	51.7364	2.60619	14.5353	0.597961
Andreasen_remission	NA	129	NA	0.534884	NA	0.500726	NA
VerbalMemory_rawData	146	123	56.8356	46.6423	8.92731	12.6258	1.01717e-08
DigitSequencing_rawData	146	123	22.8562	18.6992	3.67656	5.02279	0.00274221
TokenMotorTask_RawData	146	123	71.9795	56.4553	12.5228	11.9769	1.10918e-08
VerbalFluency_RawData	146	123	55.6575	46.3415	13.6944	14.3309	0.112539
SymbolCoding_RawData	146	122	66.4521	49.9836	13.0875	13.4558	1.85514e-14
TowerOfLondon_RawData	146	119	18.5548	16.9496	2.37815	3.66118	0.000631861
TMT_A_time_seconds	53	25	22.9887	37.44	8.8619	18.6214	0.000351829
TMT_B_time_seconds	53	24	53.4774	105.167	23.0841	82.2677	0.447148
school_years_number	64	51	11.9766	11.9902	1.05571	2.40934	0.888798
Unaffected Relatives	4	NA	NA	NA	NA	NA	NA

## Sheet: eTable 2
	cu	cv	Rho	P	R2
LV1	79.1199	1.23687	0.779145	0	0.377315
LV2	135.206	2.60821	0.567863	0	0.622685

## Sheet: eTable 3
	HC	SP	UR	Age	Sex	CPZ	Educational School Year	Working Memory	Vermal Memory	Cognitive flexibility	Information processing	German vocabulary test, Wortschatztest (WST)_R (recognized words)	Verbal IQ, derived from normalized WST-R
LV1	0	0	0	0.961274	0	0	0	0	0	0	-0.275594	0	0
LV2	-0.255768	0.267483	0	-0.509735	0	0.0825316	0	-0.273786	-0.425801	-0.283371	-0.509735	0	0

## Sheet: eTable 4
Latent variables		LV1				LV2
	Hemispheres	left		right		left		right
	Weights	+	-	+	-	+	-	+	-
Brainnetome atlas regions	Percentages	%	%	%	%	%	%	%	%
	Total voxels
Superior Frontal Gyrus
A8m, medial area 8	1179		0.2937		0.1119	0.0068	0.0565	0.0008	0.0917
A8dl, dorsolateral area 8	1097		0.0982		0.1155	0.0009	0.242	0.0074	0.1862
A9l, lateral area 9	1106		0.1052		0.0716	0.0082	0.1793	0.0036	0.3408
A6dl, dorsolateral area 6	1010		0.058		0.061	0.0057	0.1587	0.0062	0.1375
A6m, medial area 6	1018		0.1256		0.0836	0.0112	0.2549	0.0062	0.1414
A9m, medial area 9	1056		0.1684		0.179	0.0063	0.2568	0.0052	0.1386
A10m, medial area 10	1024		0.129		0.1006	0.0055	0.1601	0.0073	0.3166
Middle Frontal Gyrus
A9/46d, dorsal area 9/46	1355		0.1342		0.049	0.0073	0.2999	0.0015	0.1233
IFJ, inferior frontal junction	933		0.028		0.0169	0.0068	0.2155	0.0012	0.1819
A46, area 46	1205		0.0205		0.1082		0.1548	0.0039	0.3798
A9/46v, ventral area 9/46	1181		0.0539		0.0215	0.0009	0.2129	0.0017	0.1587
A8vl, ventrolateral area 8	1090		0.039		0.036	0.0017	0.2356	0.003	0.105
A6vl, ventrolateral area 6	815		0.0408		0.0452	0.0048	0.2941	0.0013	0.2321
A10l, lateral area10	958		0.0274		0.0539	0.0033	0.2366	0.004	0.499
Inferior Frontal Gyrus
A44d, dorsal area 44	655		0.0751		0.0396	0.0103	0.1885	0.0048	0.3138
IFS, inferior frontal sulcus	701		0.0279		0.034		0.2599	0.0031	0.392
A45c, caudal area 45	669		0.0464		0.0666	0.0124	0.2519	0.0058	0.3719
A45r, rostral area 45	845		0.0712		0.1325	0.0022	0.1543	0.0066	0.3163
A44op, opercular area 44	728		0.0627		0.1478	0.0013	0.1333	0.0043	0.2449
A44v, ventral area 44	598		0.0786		0.0833	0.0089	0.1607	0.0079	0.294
Orbital Gyrus
A14m, medial area 14	727		0.1452		0.1232	0.0015	0.1822	0.0051	0.1592
A12/47o, orbital area 12/47	725		0.1904		0.1918	0.0045	0.1724	0.0473	0.1087
A11l, lateral area 11	1150		0.1243		0.1285	0.0009	0.2267	0.0025	0.2023
A11m, medial area 11	908		0.1035		0.0523	0.0075	0.2316	0.0011	0.3322
A13, area 13	858		0.0386		0.0156		0.0979	0.0014	0.1248
A12/47l, lateral area 12/47	658		0.2183		0.2456	0.0027	0.0728	0.007	0.1882
Precentral Gyrus
A4hf, area 4(head and face region)	659		0.0627		0.0308	0.0013	0.2275		0.1322
A6cdl, caudal dorsolateral area 6	847		0.0101		0.0166		0.1582		0.2337
A4ul, area 4(upper limb region)	630		0.0394		0.0785		0.0673		0.1292
A4t, area 4(trunk region)	533		0.0356		0.0239		0.1904	0.0017	0.0767
A4tl, area 4(tongue and larynx region)	568		0.0391		0.0436		0.1797	0.0017	0.1955
A6cvl, caudal ventrolateral area 6	682		0.0678		0.0137		0.0994		0.321
Paracentral Lobule
A1/2/3ll, area1/2/3 (lower limb region)	548		0.016		0.0594		0.1522		0.2251
A4ll, area 4, (lower limb region)	661		0.0427		0.0785	0.0016	0.1823	0.0056	0.1459
Superior Temporal Gyrus
A38m, medial area 38	804		0.0232		0.0723		0.1069		0.1901
A41/42, area 41/42	595		0.0481		0.0197	0.0017	0.0997		0.0888
TE1.0 and TE1.2	743		0.0169		0.1145		0.1065		0.3394
A22c, caudal area 22	699		0.0115		0.0242	0.0014	0.1523	0.0014	0.0812
A38l, lateral area 38	656		0.0666		0.0412		0.1125		0.5015
A22r, rostral area 22	568		0.0173		0.032	0.0016	0.1496		0.302
Middle Temporal Gyrus
A21c, caudal area 21	645		0.0349		0.0233		0.1531	0.0015	0.2384
A21r, rostral area 21	947		0.0339		0.0453		0.3621	0.001	0.3173
A37dl, dorsolateral area37	839		0.0266		0.0146	0.0013	0.1701		0.1642
aSTS, anterior superior temporal sulcus	1014		0.0406		0.1901	0.001	0.2875		0.4719
Inferior Temporal Gyrus
A20iv, intermediate ventral area 20	406		0.0451		0.0625		0.1151		0.212
A37elv, extreme lateroventral area37	480		0.0567		0.0301	0.002	0.1802		0.1333
A20r, rostral area 20	704		0.0413		0.0154	0.0012	0.0899		0.2291
A20il, intermediate lateral area 20	652		0.0243		0.0357		0.1973		0.3225
A37vl, ventrolateral area 37	619		0.0159		0.0533	0.0014	0.0635	0.0037	0.1268
A20cl, caudolateral of area 20	569		0.0281		0.0141		0.0733		0.1891
A20cv, caudoventral of area 20	650		0.0148		0.025		0.1066		0.0823
Fusiform Gyrus
A20rv, rostroventral area 20	834		0.0365		0.04		0.3507		0.28
A37mv, medioventral area37	801		0.0789		0.0897	0.0013	0.0501	0.0025	0.0934
A37lv, lateroventral area37	911		0.1272		0.04	0.0049	0.0949		0.1588
Parahippocampal Gyrus
A35/36r, rostral area 35/36	347		0.0331		0.0536		0.0563		0.0842
A35/36c, caudal area 35/36	357		0.0452		0.0306		0.0847		0.0947
TL, area TL (lateral PPHC, posterior parahippocampal gyrus)	262		0.0199		0.0315		0.0629		0.0631
A28/34, area 28/34 (EC, entorhinal cortex)	269		0.0338		0.0772		0.0526		0.1324
TI, area TI (temporal agranular insular cortex)	247		0.1007		0.0093		0.1007		0.0744
TH, area TH (medial PPHC)	261		0.0324		0.0164		0.0755	0.0041	0.0779
Posterior Superior Temporal Sulcus
rpSTS, rostroposterior superior temporal sulcus	590		0.0592		0.0775	0.0015	0.2411		0.2545
cpSTS, caudoposterior superior temporal sulcus	553		0.0843		0.1086		0.0465	0.0095	0.1543
Superior Parietal Lobule
A7r, rostral area 7	541		0.0527		0.0238	0.002	0.0649		0.0612
A7c, caudal area 7	541		0.0187		0.0202		0.0354		0.0514
A5l, lateral area 5	479		0.0458		0.0441		0.0893	0.004	0.0541
A7pc, postcentral area 7	586		0.0283		0.034	0.0045	0.0699		0.078
A7ip, intraparietal area 7(hIP3)	547		0.0623		0.0494		0.1978	0.0018	0.064
Inferior Parietal Lobule
A39c, caudal area 39(PGp)	1010		0.0167		0.1445		0.4719		0.3031
A39rd, rostrodorsal area 39 (Hip3)	953		0.0885		0.0949		0.1669	0.001	0.2085
A40rd, rostrodorsal area 40 (PFt)	959		0.1095		0.0888		0.0674		0.2893
A40c, caudal area 40 (PFm)	1090		0.0378		0.0261		0.0969		0.3981
A39rv, rostroventral area 39 (PGa)	1317		0.0206		0.1071		0.2183	0.0008	0.305
A40rv, rostroventral area 40 (PFop)	950		0.0376		0.0402	0.0022	0.0409	0.0072	0.0371
Precuneus
A7m, medial area 7 (PEp)	496		0.0689		0.0248	0.0118	0.2047		0.0868
A5m, medial area 5 (PEm)	684		0.0307		0.0436		0.0695		0.0452
dmPOS, dorsomedial parietooccipital sulcus (PEr)	836		0.0514		0.0237		0.2382		0.1421
A31, area 31 (Lc1)	740		0.0455		0.0383		0.0469		0.0437
Postcentral Gyrus
A1/2/3ulhf, area 1/2/3 (upper limb, head, face)	648		0.1258		0.2382		0.2403		0.1213
A1/2/3tonIa, area 1/2/3 (tongue and larynx)	569		0.0243		0.0498		0.073		0.2313
A2, area 2	545		0.1363		0.1549	0.0019	0.2783		0.2218
A1/2/3tru, area1/2/3 (trunk)	535		0.0345		0.0327		0.0363		0.0531
Insular Gyrus
G, hypergranular insula	243		0.0601		0.0443		0.0636	0.0049	0.0296
vIa, ventral agranular insula	297		0.1053		0.0826	0.0075	0.0602		0.1407
dIa, dorsal agranular insula	294		0.0603		0.2747		0.1619	0.0037	0.1905
vId/vIg, ventral dysgranular and granular insula	293		0.0466		0.101		0.0717		0.0912
dIg, dorsal granular insula	307		0.1073		0.1538		0.0727	0.0062	0.2123
dId, dorsal dysgranular insula	285		0.0848		0.2632	0.0058	0.2544		0.6316
Cingulate Gyrus
A23d, dorsal area 23	336		0.3833		0.3376		0.0306		0.0289
A24rv, rostroventral area 24	198		0.0552		0.0654		0.0829		0.1776
A32p, pregenual area 32	376		0.0319		0.0698		0.086		0.1773
A23v, ventral area 23	296		0.0347		0.0658		0.0451	0.0033	0.1118
A24cd, caudodorsal area 24	379		0.0376		0.0432	0.0021	0.0772		0.0755
A23c, caudal area 23	466		0.1467		0.3202	0.0114	0.1448	0.0837	0.1084
A32sg, subgenual area 32	396		0.0438		0.0346		0.1912		0.2768
Medioventral Occipital Cortex
cLinG, caudal lingual gyrus	407		0.0026				0.1055		0.0667
rCunG, rostral cuneus gyrus	765						0.0262		0.0435
cCunG, caudal cuneus gyrus	613		0.0015				0.0987		0.1269
rLinG, rostral lingual gyrus	664				0.0386		0.0486		0.2783
vmPOS,ventromedial parietooccipital sulcus	572						0.0332		0.0481
Lateral Occipital Cortex
mOccG, middle occipital gyrus	571						0.8058		0.3183
V5/MT+, area V5/MT+	673						0.3957		0.2192
OPC, occipital polar cortex	676						0.2814		0.0395
iOccG, inferior occipital gyrus	693						0.0686		0.0172
msOccG, medial superior occipital gyrus	344						0.0833		0.1653
lsOccG, lateral superior occipital gyrus	380				0.0051		0.1401		0.1111
Amygdala
mAmyg, medial amygdala	116						0.3061		0.4328
lAmyg, lateral amygdala	95						0.3684		0.3009
Hippocampus
rHipp, rostral hippocampus	332						0.3017		0.1143
cHipp, caudal hippocampus	305						0.0305		0.1943
Basal Ganglia
vCa, ventral caudate	222				0.0054		0.0078		0.1667
GP, globus pallidus	173						0.0593		0.0238
NAC, nucleus accumbens	270		0.0037				0.0586		0.0599
vmPu, ventromedial putamen	215
dCa, dorsal caudate	347
dlPu, dorsolateral putamen	230
Thalamus
mPFtha, medial pre-frontal thalamus	71								0.058
mPMtha, pre-motor thalamus	70						0.037		0.0118
Stha, sensory thalamus	140						0.1478		0.1515
rTtha, rostral temporal thalamus	150						0.1774		0.375
PPtha, posterior parietal thalamus	180						0.0159		0.0043
Otha, occipital thalamus	222						0.0036
cTtha, caudal temporal thalamus	105
lPFtha, lateral pre-frontal thalamus	116
Cerebellar atlas regions by Diedrichsen
Cerebellum
Cerebellum 1-4	642
Cerebellum 5	700
Cerebellum 6	987		0.2838		0.0518	0.0019	0.0025		0.0663
Cerebellum 7b	1903						0.0095		0.1806
Cerebellum 8a	2046								0.0176
Cerebellum 8b	898								0.0017
Cerebellum 9	375
Cerebellum 10	808
Crus 1	509		0.1022		0.0673		0.1501		0.3298
Crus 2	357		0.0022		0.0641		0.2486		0.3168
		medial				medial
		+		-		+		-
	Total voxels	%		%		%		%
Vermis Crus 1	NaN
Vermis Crus 2	661
Vermis 6	704
Vermis 7b	696
Vermis 8a	1589
Vermis 8b	385
Vermis 9	1447
Vermis 10	2358
Weighted voxels	Total voxels	Weighted voxels ratio	Network	Median weights	Mean weights
LV1
Positive weights
0	5761	0	Visual	0	0
0	9709	0	Somatomotor	0	0
0	7965	0	Dorsal Attention	0	0
0	7495	0	Ventral Attention	0	0
0	6008	0	Salience	0	0
0	8118	0	Limbic	0	0
0	16271	0	Control	0	0
0	20792	0	Default	0	0
Negative weights
151	5761	0.0262	Visual	-0.0037	-0.0053
434	9709	0.0447	Somatomotor	-0.0061	-0.007
315	7965	0.0395	Dorsal Attention	-0.0063	-0.0077
674	7495	0.0899	Ventral Attention	-0.0049	-0.0064
663	6008	0.1104	Salience	-0.0069	-0.0082
159	8118	0.0196	Limbic	-0.0037	-0.0048
1008	16271	0.062	Control	-0.0059	-0.0075
2088	20792	0.1004	Default	-0.0065	-0.0079
LV2
Positive weights
1	5761	0.0002	Visual	0.0022	0.0022
3	9709	0.0003	Somatomotor	0.0022	0.0022
7	7965	0.0009	Dorsal Attention	0.0038	0.0033
3	7495	0.0004	Ventral Attention	0.0051	0.0042
14	6008	0.0023	Salience	0.0045	0.0049
0	8118	0	Limbic	0	0
18	16271	0.0011	Control	0.004	0.0037
56	20792	0.0027	Default	0.0047	0.0052
Negative weights
959	5761	0.1665	Visual	-0.0041	-0.0051
857	9709	0.0883	Somatomotor	-0.0037	-0.0048
1087	7965	0.1365	Dorsal Attention	-0.0034	-0.0041
627	7495	0.0837	Ventral Attention	-0.0039	-0.005
1071	6008	0.1783	Salience	-0.0029	-0.0037
1817	8118	0.2238	Limbic	-0.0031	-0.0039
3628	16271	0.223	Control	-0.0041	-0.0051
5234	20792	0.2517	Default	-0.0044	-0.0049

## Sheet: eTable 5
Region	Total voxels	left_pos_LV_1	left_neg_LV_1	right_pos_LV_1	right_neg_LV_1	left_pos_LV_2	left_neg_LV_2	right_pos_LV_2	right_neg_LV_2
SFG	7490	0	0.142417	0	0.103667	0.00636341	0.184968	0.00516108	0.192602
MFG	7537	0	0.0528323	0	0.0485052	0.00347341	0.234629	0.00237431	0.233984
IFG	4196	0	0.0601924	0	0.0866868	0.00551444	0.190125	0.00537689	0.321856
OrG	5026	0	0.130782	0	0.11918	0.00277478	0.171182	0.00949704	0.190954
PrG	3919	0	0.0413882	0	0.0333363	0.000219811	0.152499	0.000484634	0.188129
PCL	1209	0	0.0306055	0	0.069887	0.000897755	0.168658	0.00306722	0.181757
STG	4065	0	0.0298606	0	0.0534	0.000718606	0.120437	0.000244951	0.249717
MTG	3445	0	0.0343028	0	0.076321	0.000615666	0.254249	0.000537217	0.310741
ITG	4080	0	0.0308585	0	0.0321564	0.000666736	0.116534	0.000557778	0.186566
FuG	2546	0	0.0823108	0	0.0556248	0.00214482	0.164616	0.000783589	0.177908
PhG	1743	0	0.0431783	0	0.0373689	0	0.0717282	0.000613696	0.088269
pSTS	1143	0	0.0713472	0	0.0925508	0.000763588	0.146948	0.00460776	0.206001
SPL	2694	0	0.041266	0	0.0340915	0.00137841	0.0914114	0.00108383	0.0621911
IPL	6279	0	0.0494009	0	0.0842796	0.000325372	0.180298	0.00142002	0.263277
PCun	2756	0	0.0478301	0	0.0327435	0.00212564	0.138943	0	0.0816926
PoG	2297	0	0.0819013	0	0.123895	0.000455405	0.160372	0	0.156512
INS	1719	0	0.0781521	0	0.155836	0.00226862	0.114446	0.00242187	0.219234
CG	2447	0	0.107058	0	0.143594	0.00249977	0.100055	0.0163459	0.136254
MVOcC	3021	0	0.000649975	0	0.00848741	0	0.0578458	0	0.116018
LOcC	3337	0	0	0	0.000575125	0	0.313478	0	0.139927
Amyg	211	0	0	0	0	0	0.334172	0	0.373427
Hipp	637	0	0	0	0	0	0.171864	0	0.152582
BG	1457	0	0.0006788	0	0.000819182	0	0.0190828	0	0.0393266
Tha	1054	0	0	0	0	0	0.0508157	0	0.0789097
CerH	9225	0	0.0360915	0	0.0117372	0.000201998	0.020139	0	0.0788855
Vermis	7840	0	0	NA	NA	0	0	NA	NA

## Sheet: eTable 6
ENSG00000256443
ENSG00000260911
ENSG00000259588
DIP2C-AS1
PPIAP3
ENSG00000260084
RHBDL2
ENSG00000261888
PLCXD2
ENSG00000235410
HECW1-IT1
ENSG00000254428
AP1G2
KIF13B
GPRC5B
ENSG00000224593
ACTBP7
GAS1
SNX30
ENSG00000253116
RPS26P2
STH
ENSG00000260816
ARHGAP27P1-BPTFP1-KPNA2P3
PDE4B-AS1
GDI2P2
KDM6B
NRG1-IT1
ENSG00000213315
MGLL
C1orf21-DT
IFIT2
MTRNR2L6
TMEM220
RPL36AP37
PCDHGC4
ENSG00000263272
ENSG00000271781
ACKR1
PHGDH
ENSG00000272321
MIX23
NWD2
TUSC7
NCAPD2
LNX2
HES7
KIF28P
COL3A1
MPRIP-AS1
ENSG00000228782
SNX29
MAP3K1
CEMIP2
KRT8P48
HMCN2
EIF2AK3
ARPC3P3
ENSG00000269693
ENSG00000272880
ENSG00000260261
TNPO1P1
IQCN
GOLGA8A
EIF5AL1
MT1F
LMNTD2-AS1
DUX4L50
MSRA-DT
ENSG00000184188
NUP188
ENSG00000265298
FBXW4P1
TNRC18P1
MFAP3
NAT8L
ENSG00000271917
SPTY2D1OS
ENSG00000227681
MMEL1-AS1
ENSG00000259683
ENSG00000226396
C1orf198
DDX17
RPL18AP3
ARHGAP18
DACT1
DEPDC1P1
EEF1A1P3
KLF9
ENSG00000259644
NOMO2
PCDH18
MAFA-AS1
TNC
CPT1B
RNF208
ANAPC1
STARD9
EN1
ENSG00000256618
RASSF2
MNT
MET
NPIPP1
LRRC17
RPS10P2
ENSG00000272918
CLIC4
KRT8P51
ENSG00000253456
CNOT1
RPL11P3
SCNN1D
COX5BP1
CORO6
H2BC15
KANK1
PCDHGC3
MTCO2P12
ELN
POLN
USP32P3
LINC01410
DMPK
ENSG00000260255
SLC8A1-AS1
MYH9
LINC02614
PAQR6
C17orf114
ENSG00000271664
COL5A2
PTMAP2
CLMP
ENSG00000260918
ANKRD19P
ENSG00000261786
ACTA2
NTAN1P2
GOLGA2P5
ARL6IP4
ENSG00000267934
LDLR
ENSG00000251408
ITIH4
COL6A3
LINC00901
RPL23AP32
COL7A1
ENSG00000226180
PPIAP40
SNORD116-25
TP53BP2
ENSG00000226797
ATP5MC1P6
RN7SL508P
PABPC1L
GUSBP18
NAV2-AS5
ENSG00000218175
ENSG00000240219
ENSG00000267632
NUDCP1
ENSG00000228113
ANLN
PCDH9-AS2
SH3BP4
PRR4
RPS3P6
PPIAP11
LINC02977
TNK2
UBE4A
LARGE-AS1
GOLGA6L5P
ENSG00000233783
ENSG00000247345
MIR133A1HG
PLEKHG1
ENSG00000259972
MLXIPL
MUC20
ENSG00000237321
SEPTIN7-DT
DYNC2I1
TRIM41
ENSG00000253811
RNU6-37P
GAPDHP66
ZNF501
ASB14
RPSAP43
RSKR
TGFBR1
LINC00158
ENSG00000258768
ENSG00000228981
CCDC162P
ENSG00000268903
CELF2-AS2
DLGAP1-AS3
RPL30P14
ANO8
ENSG00000267073
KIRREL3-AS2
GSDMB
TIMP2
ENSG00000228434
IGSF6
CBX3P3
MMP24
ENSG00000259946
ENSG00000247903
ANKRD36B
ABCA6
ADGRB1
B3GAT1
CCDC180
IGLV5-52
NSRP1P1
PCBP3-AS1
ENSG00000261529
CACNA1I
FAM13A-AS1
ENSG00000260418
DMAC1P1
RPL10P3
CCDC18-AS1
RPL36P6
ENSG00000259221
TRPM8
LIN7C
MAK
ENSG00000260196
ENSG00000254198
NPIPA1
IQSEC3-AS1
DNAH1
AFF1
NLGN2
MT3
ENPP7P4
ENSG00000232807
CAVIN2-AS1
MIR8485
PIN1P1
MIR29B2CHG
SBF1P1
KCNQ1OT1
ENSG00000236654
ENSG00000258634
GARIN1A
IGIP
CRYGS
ARSA
TSPYL5
ENSG00000250568
TAF9BP1
FGF17
ENSG00000225144
ENOX1-AS1
PTPRB
AHI1
UBAP1L
ENSG00000254936
MTCO1P12
ENSG00000229206
CLNS1AP1
ENSG00000267152
SRD5A3-AS1
ENSG00000232027
SEC14L1P1
ENSG00000259322
CDC20
INF2
PBX1-AS1
LINC00342
NALF1-IT1
PCDHA3
QSOX2
ENSG00000261596
ENSG00000258959
RN7SL674P
DNM3OS
CADM2-AS1
SCN1A-AS1
KIAA1522
CACNA1A
DAPK1-IT1
SHANK3
DIAPH1-AS1
NEAT1
ENSG00000270953
RPS27AP12
ST8SIA5
ENSG00000239291
ENSG00000234017
ENSG00000264843
ABCA10
ENSG00000230202
ENSG00000266498
KIF5C-AS1
KCNMA1-AS1
B3GALNT1P1
ENSG00000228205
KCNAB3
RPL13AP2
HNRNPUL2
ENSG00000258199

## Sheet: eTable 7
Analysis	N	MAE	R2	r	r_95CI_low	r_95CI_up	t	MSE	NRSMD	mean_AUC	mean_AUC_min	mean_AUC_max	median_AUC	median_AUC_min	median_AUC_max	P_RHO	P_MAE
C1_Discovery_CognitionScore	98	1.01725	58.015	0.761676	0.663537	0.834045	11.5175	1.66093	14.8365	0.912037	0.822747	0.960284	0.888796	0.800454	0.946906	0.00019996	0.00019996
iN_Empirical_Replication_CognitionScore	29	16.7639	60.0311	0.774797	0.570214	0.888888	6.36809	282.9	157.64	0.947115	0.772038	1	0.890476	0.679509	0.985577	0.00019996	0.645471
C2_replication_CognitionScore	153	1.76622	3.04559	0.174516	0.0162892	0.324216	2.17791	5.16943	29.7732	0.631818	0.5417	0.719107	0.572112	0.479147	0.66098	0.0157968	0.00619876
C1_Discovery_BrainScore	98	57.9411	15.5825	0.394747	0.213011	0.550082	4.20958	5028.3	21.39	0.6875	0.57032	0.78562	0.694711	0.579837	0.794022	0.00019996	0.00019996
iN_Empirical_Replication_BrainScore	29	176.142	9.32081	0.3053	-0.068917	0.604199	1.66592	36215.6	65.932	0.598039	0.362745	0.811111	0.571429	0.338095	0.77619	0.0493901	0.865827
C2_replication_BrainScore	153	64.0077	5.09156	0.225645	0.0694535	0.371038	2.84617	6033.22	26.4609	0.585219	0.489911	0.672853	0.564764	0.469816	0.652282	0.00259948	0.0213957

## Sheet: eTable 8
Cohort	BrainScore_predicted	BrainScore_observed	CognitionScore_predicted	CognitionScore_observed
C2_replication	-71.4681	-76.6056	-1.13157	-1.70383
C2_replication	-4.20616	-2.91117	-0.850683	-1.08857
C2_replication	-46.6166	-56.7208	-0.82791	-1.81658
C2_replication	-18.9617	-88.2912	-0.401055	-0.335618
iN_replication	-173.065	2.8089	-17.3611	-0.875046
C2_replication	-26.5479	3.75522	0.0548372	0.779653
C2_replication	-26.4123	-35.0072	-0.807091	-1.4961
C2_replication	-6.62474	-45.2188	-1.33417	-0.464141
iN_replication	-175.295	-21.1805	-17.3417	-1.40976
iN_replication	-222.938	10.2942	-18.0301	-4.09483
C2_replication	10.7716	-32.3282	1.61347	-2.05051
C2_replication	-109.574	27.02	-3.28449	-0.95734
C2_replication	-32.7335	-39.9313	-0.564758	-1.50227
C2_replication	-21.7111	40.4438	-1.80012	-1.56808
iN_replication	-214.04	-102.939	-18.8481	-1.81172
C2_replication	-90.7138	-34.2069	-1.42726	-0.0955392
iN_replication	-184.612	-23.7423	-15.3239	-0.35584
C2_replication	-7.61247	-18.9087	-0.00275118	-0.18461
C2_replication	30.0324	15.2553	1.92915	-0.793005
C2_replication	59.0306	69.7684	2.29343	-0.746543
C2_replication	-17.2706	-17.4803	-2.71329	-0.928135
C2_replication	-108.796	1.70914	-2.68924	-1.95765
C2_replication	-8.32615	-121.779	1.07314	-0.905954
C2_replication	-54.9306	-50.2881	-2.73462	0.0806026
C2_replication	-33.1455	-69.504	0.0368834	0.67709
C2_replication	-19.9121	30.8075	0.458449	-1.02698
C2_replication	-119.59	2.90747	-2.33801	-0.988393
C2_replication	-28.9548	109.952	-0.718738	-1.53302
C2_replication	-146.5	-34.4386	-3.11015	-0.867838
C2_replication	-27.8659	37.74	-0.807531	-1.24963
C2_replication	-22.6028	-83.9396	-1.90583	-2.35485
C2_replication	-32.6557	21.7822	0.321551	-0.684472
C2_replication	52.654	-55.7525	0.890387	-1.06213
C2_replication	24.3971	16.6357	2.13697	-0.872013
C2_replication	-69.9021	4.08278	-3.07975	-1.40812
C2_replication	-79.3373	38.7448	-2.34067	-0.480645
C2_replication	16.2818	35.212	-1.02863	-1.67597
C2_replication	-22.757	-7.54794	-2.03142	-1.64155
C2_replication	45.4307	88.6364	1.2251	-1.04034
C2_replication	-51.7641	-110.269	-0.305994	-1.72677
C2_replication	0.845881	-8.42527	-0.739162	-0.569841
C2_replication	-55.1049	-93.0959	-0.961025	-1.02232
C2_replication	-72.4704	-65.7272	-2.39898	-0.961716
C2_replication	-50.4596	29.5639	-0.733556	-0.814164
C2_replication	-34.7202	112.896	-0.176511	-0.766845
C2_replication	-45.5339	-32.8558	0.973124	-1.33807
C2_replication	-54.219	90.5803	-2.87056	-0.65045
C2_replication	-128.721	-38.6366	-4.10762	0.0210572
C2_replication	-7.1935	-48.5858	0.637879	0.918482
C2_replication	-52.1963	-74.586	-1.96207	-1.22489
C2_replication	-79.8041	-1.33409	-0.252884	-0.460621
C2_replication	-54.3522	-23.4102	-1.24425	-0.289941
C2_replication	7.89369	-105.309	0.135476	-0.82443
C2_replication	26.1343	-61.609	3.6001	-1.56965
C2_replication	-109.46	-73.8924	-4.9021	-2.02357
C2_replication	0.445072	-20.6573	0.00160277	-1.2048
C2_replication	77.9316	82.0279	1.27811	-0.376537
iN_replication	-230.099	-38.8626	-18.7638	-0.597753
iN_replication	-199.739	21.4831	-17.0456	-1.58127
C2_replication	10.3185	-33.5708	1.467	-3.5935
iN_replication	-214.542	33.3587	-17.2038	-1.4643
C2_replication	5.76197	-75.3545	-1.04345	-0.570233
C2_replication	-26.9899	-0.994667	-1.57503	0.0222339
C2_replication	-104.066	-3.16292	-4.50203	-1.47253
C2_replication	-26.5815	18.5203	-1.84493	-0.945063
C2_replication	-4.23238	60.7163	0.905824	-1.26091
C2_replication	-117.84	-106.595	-1.16899	-2.03889
C2_replication	-46.3815	15.8758	-3.24095	-0.390229
C2_replication	-65.2671	58.2669	-2.92965	0.0451815
C2_replication	-24.1753	25.0357	0.174604	0.116502
C2_replication	-26.3361	-105.126	-3.22757	0.626088
C2_replication	-54.3547	-74.021	-1.25546	0.328562
C2_replication	-50.7142	-122.195	-1.00682	-0.924429
C2_replication	-126.615	-44.921	-1.97462	-1.47966
C2_replication	-121.03	-75.9395	-2.32416	-2.82861
C2_replication	-49.546	36.0105	-3.59043	-0.5483
C2_replication	18.1204	-78.8553	1.98332	-1.84174
C2_replication	-8.3803	5.12803	-1.42851	-1.06007
C2_replication	-62.1688	27.4634	-2.06199	-0.972699
C2_replication	15.0193	45.3314	0.393773	-0.534806
C2_replication	-65.075	-5.65556	-0.650208	-1.14958
C2_replication	15.2943	-35.8748	0.468414	-0.999662
C2_replication	-3.39987	-109.177	2.09003	-2.12551
C2_replication	-38.5068	16.6451	-1.40696	-1.73073
C2_replication	-68.1817	-76.6328	-2.18841	-0.722512
C2_replication	-8.68229	-34.0885	-0.821595	0.122106
C2_replication	-42.9521	-25.2597	-0.581616	-1.8436
C2_replication	-12.0999	39.6672	-0.842629	-0.363931
iN_replication	-152.043	-62.7801	-13.7612	0.922548
iN_replication	-99.0081	82.7232	-13.7027	0.951181
C2_replication	-68.6179	34.6991	-1.21056	1.79134
C2_replication	-99.999	12.9974	-3.94123	0.203389
C2_replication	51.911	106.51	3.29453	-0.587834
C2_replication	19.2436	-66.2795	-1.06513	-0.680947
C2_replication	-32.6926	60.3883	-3.22165	-1.10203
C2_replication	2.01776	59.5248	-3.45214	0.493147
C2_replication	-23.2406	77.0959	-1.47913	2.16631
C2_replication	77.6999	-1.07643	0.77044	1.48783
iN_replication	-176.538	50.549	-14.9856	1.67761
C2_replication	41.3148	77.6292	-0.268646	1.24031
C2_replication	5.45155	113.344	0.685083	3.87251
C2_replication	-3.43946	14.7192	1.79114	1.72841
C2_replication	38.3004	-9.01825	1.45319	1.19972
C2_replication	54.5332	93.7896	0.708069	1.01011
C2_replication	-73.1497	37.3512	-3.21647	1.84523
C2_replication	7.75544	-10.1031	1.54037	1.48563
C2_replication	3.24261	75.0414	-1.09846	0.666931
C2_replication	47.112	-6.63287	-2.2391	0.0737404
C2_replication	63.5156	-72.6285	0.913683	2.24724
iN_replication	-109.983	-119.592	-15.8323	1.52898
iN_replication	-165.477	4.39233	-17.6359	2.40771
iN_replication	-102.01	-95.9395	-15.0194	2.4934
C2_replication	80.2307	2.28856	1.30909	-0.270959
C2_replication	-27.339	147.722	-2.56904	2.00961
C2_replication	28.7609	60.6158	0.0691823	0.413803
C2_replication	11.3975	72.5327	0.158123	-0.304628
C2_replication	12.2418	5.57483	-2.19286	2.12065
C2_replication	24.8364	91.9265	-0.503901	1.51269
C2_replication	67.5833	-67.5285	2.17323	3.53338
C2_replication	10.4794	-24.355	-0.292598	0.584366
C2_replication	43.8394	48.1311	-0.271524	3.42835
C2_replication	86.6123	-21.2868	1.81489	-0.682645
C2_replication	97.021	44.2039	2.70199	2.1266
C2_replication	93.2939	-74.0264	1.42844	0.348029
C2_replication	-6.19399	-44.7329	0.163868	0.898568
C2_replication	-93.237	66.5866	-1.82122	0.954747
C2_replication	74.4246	-25.6547	1.70793	1.45858
C2_replication	17.7464	-36.6917	1.5538	0.400185
iN_replication	-137.54	6.05565	-15.5483	2.40055
iN_replication	-114.12	110.584	-15.1904	1.93021
C2_replication	-44.6422	-78.3926	-2.68847	2.37782
C2_replication	-8.69799	92.6299	-0.776663	2.37759
C2_replication	30.8181	36.7238	1.99474	1.16939
C2_replication	49.5855	75.9367	-0.202715	0.797194
C2_replication	122.446	-5.38186	2.9679	1.04768
C2_replication	58.34	-49.903	1.47466	-0.0629561
C2_replication	79.3798	88.1171	1.66564	3.69577
C2_replication	74.3124	81.46	2.21876	2.34532
C2_replication	-3.58166	26.8936	0.500255	0.489161
C2_replication	-128.111	28.7638	-5.19376	-0.00836972
C2_replication	6.61751	108.582	-0.966466	4.04304
C2_replication	-56.5177	-12.562	-2.31703	1.03818
C2_replication	17.4422	-16.4459	-2.09493	-0.357868
C2_replication	50.9964	171.346	1.66104	1.74073
C2_replication	21.4617	58.5113	0.0277687	0.479208
C2_replication	-91.7389	106.045	-1.55136	3.29902
C2_replication	30.5943	28.8702	0.759328	1.08185
C2_replication	-41.4189	60.9786	-1.84995	1.54958
C2_replication	140.51	50.0312	4.21731	0.622237
C2_replication	-36.6754	51.1352	-1.40956	2.36518
C2_replication	-46.2358	36.2578	-2.67499	2.38145
C2_replication	83.7182	70.4685	0.71618	1.69191
C2_replication	70.7019	-8.77441	1.1465	1.66112
C2_replication	-76.6617	-5.96279	-1.9196	0.512236
C2_replication	-71.3071	-82.003	-3.33178	0.0931888
C2_replication	-16.9131	118.687	-1.94365	-0.857903
C2_replication	23.0432	-62.396	-1.28924	1.80405
C2_replication	-25.9487	21.8965	-0.353584	0.804054
C2_replication	77.5082	21.1589	2.63112	0.399149
C2_replication	24.8242	-61.1029	-0.270545	0.595915
C2_replication	49.0344	117.058	-0.711757	3.6057
C2_replication	25.7257	153.36	-0.491368	1.16088
C2_replication	95.1625	18.2671	1.34128	-0.43983
C2_replication	87.8824	1.20968	2.55361	2.46952
C2_replication	57.7399	102.584	1.53841	3.67715
C2_replication	4.92467	117.43	-0.235774	3.74847
C2_replication	31.9708	68.5433	0.761712	1.089
C2_replication	7.81585	151.593	0.221332	0.119047
C2_replication	-33.0866	-9.07523	0.333841	2.92352
iN_replication	-194.783	-8.1038	-17.7154	-0.734399
C1_Discovery	-17.9227	-96.0975	-1.68337	-3.65488
C1_Discovery	-34.6454	-55.9384	-2.39046	-1.99816
C1_Discovery	-1.58025	-135.841	-0.509452	-2.24188
C1_Discovery	-54.629	-115.395	-1.28878	-2.57028
C1_Discovery	-39.9282	65.4612	-1.96949	-0.483446
iN_replication	-207.643	-100.649	-19.1798	-1.21114
C1_Discovery	-39.9084	78.0354	-0.934513	-1.3452
C1_Discovery	21.7856	1.50141	-0.0156125	-3.39056
C1_Discovery	-47.2525	-76.3521	-2.29559	-1.68577
C1_Discovery	24.4496	-39.9206	0.697923	-0.881405
C1_Discovery	-69.8494	-65.1513	-2.0269	-1.89843
C1_Discovery	-35.2988	-94.3112	-2.28173	-0.651602
C1_Discovery	-30.904	-102.531	-1.78492	-2.97873
C1_Discovery	-30.9119	-74.4316	-1.64248	-2.21258
C1_Discovery	3.14573	-36.2602	-0.933744	-1.05344
C1_Discovery	-48.6168	-46.6366	-1.12629	-1.16932
C1_Discovery	26.7817	1.76142	-0.139673	-1.65084
C1_Discovery	-7.1059	16.6017	-0.774778	-1.58611
C1_Discovery	-36.2362	-15.6301	-1.66854	-2.46764
C1_Discovery	-41.0083	-47.6092	-1.95914	-1.59716
C1_Discovery	-42.6147	43.3711	-2.44718	-1.76235
C1_Discovery	-128.932	-26.1118	-2.57737	-0.0916304
C1_Discovery	-43.4016	14.6446	-2.28951	-0.77197
iN_replication	-188.861	-92.3149	-16.0745	-0.743739
C1_Discovery	-13.4436	-43.7715	-2.11977	-4.13572
C1_Discovery	-29.9768	-2.87282	-2.08517	-2.26283
C1_Discovery	-6.18412	-52.1167	-1.21442	-2.33563
C1_Discovery	-3.36792	-91.2386	-1.95393	0.659545
C1_Discovery	-49.4324	-58.1667	-1.60268	-1.39488
C1_Discovery	-0.236996	-61.6879	-0.689075	-1.63455
C1_Discovery	-51.6825	-112.477	-3.63946	-3.31257
C1_Discovery	-34.856	-158.317	-2.01942	-2.41608
C1_Discovery	1.70951	37.6754	-0.90063	-1.80391
C1_Discovery	-1.40204	-70.7141	-0.834125	-2.43119
C1_Discovery	16.6345	-22.4607	-0.964343	-1.00644
C1_Discovery	-19.2159	-145.077	-2.00282	-3.31413
C1_Discovery	-37.7328	-64.7727	-1.43666	-2.20062
C1_Discovery	6.32141	-16.403	-0.999413	-1.08665
C1_Discovery	-11.7186	44.1297	-0.825191	-0.881828
C1_Discovery	13.192	84.5267	0.298974	0.694851
C1_Discovery	23.7683	-15.0252	0.0325781	-0.761063
iN_replication	-188.747	77.1419	-17.2301	0.0974775
C1_Discovery	5.25729	173.195	-0.715223	0.200441
C1_Discovery	9.86909	114.793	-1.05246	-2.19375
C1_Discovery	61.0648	143.444	2.16257	3.10092
C1_Discovery	54.707	62.372	2.79227	2.19904
C1_Discovery	41.8455	-38.1233	1.01233	-0.967921
C1_Discovery	21.5605	-31.9262	-0.24563	1.1567
C1_Discovery	21.1566	-47.264	0.550266	0.80924
C1_Discovery	53.8004	70.6698	0.175399	1.21839
C1_Discovery	58.838	51.4678	2.46004	1.02733
C1_Discovery	39.2729	-121.79	1.10434	1.97453
C1_Discovery	25.4838	21.4781	1.41271	0.482487
C1_Discovery	31.5588	148.274	1.21292	3.20284
C1_Discovery	30.8865	64.9226	0.391132	0.867133
C1_Discovery	71.3779	-14.8583	2.02314	3.0648
C1_Discovery	10.3168	-47.957	0.146221	2.59321
C1_Discovery	43.1355	135.029	2.60195	2.08532
C1_Discovery	73.4486	-51.6486	1.11481	1.02355
C1_Discovery	-38.0618	-37.2331	-0.202552	0.750267
C1_Discovery	47.2586	-24.4024	2.23197	4.38224
C1_Discovery	47.2827	37.2746	1.54068	1.40523
iN_replication	-177.984	97.1789	-14.8639	1.77627
iN_replication	-146.088	5.14977	-13.7871	1.34289
C1_Discovery	25.2986	148.783	0.771204	2.90566
C1_Discovery	42.9919	35.5771	1.38111	0.438555
C1_Discovery	71.6566	15.8651	2.01692	2.47329
C1_Discovery	47.2376	125.064	1.4637	1.26231
C1_Discovery	47.3514	126.124	1.51156	2.39877
C1_Discovery	22.4592	93.9109	1.43044	1.07131
C1_Discovery	-0.204333	29.8169	-0.777628	2.72352
C1_Discovery	35.3608	-3.50609	0.822637	0.304274
C1_Discovery	61.594	52.3159	1.54833	2.1779
iN_replication	-125.979	95.9791	-13.4072	4.63331
C1_Discovery	51.9933	6.0893	1.04333	1.42404
C1_Discovery	46.9895	94.5165	1.10838	2.07397
C1_Discovery	-15.5924	116.385	1.00384	3.90247
iN_replication	-128.85	151.405	-14.1488	2.62841
C1_Discovery	10.0379	170.945	1.26197	3.38884
iN_replication	-99.0742	169.045	-12.1585	6.57485
iN_replication	-152.988	7.13326	-15.4349	2.17852
C1_Discovery	68.9161	44.0993	1.53497	1.44742
C1_Discovery	45.6034	65.8063	1.92435	2.2234
C1_Discovery	79.5791	93.7638	2.14327	1.03577
C1_Discovery	73.92	64.6209	2.03412	4.55079
C1_Discovery	33.4994	24.6663	-0.390042	0.333017
iN_replication	-129.269	-38.0933	-14.3436	1.90549
iN_replication	-150.349	94.894	-14.8314	3.2891
iN_replication	-189.872	21.3849	-17.1223	0.404361
C1_Discovery	12.5563	32.2851	0.622649	-1.45065
C1_Discovery	27.2322	-12.355	0.226811	1.2181
C1_Discovery	62.0699	18.3556	1.77692	1.64757
C1_Discovery	40.258	49.0698	0.199943	0.57036
C1_Discovery	53.8806	-70.6008	0.0252613	0.411631
C1_Discovery	28.5449	-37.8446	-1.60971	-2.41694
C1_Discovery	-7.80409	-106.354	0.027859	-1.0281
C1_Discovery	19.9238	-6.44848	1.50515	-0.687319
C1_Discovery	6.96749	67.2497	-1.03259	-0.982159
C1_Discovery	-23.0152	-85.7674	-2.28113	-1.42526
C1_Discovery	-39.4484	30.53	-1.92081	-1.31401
C1_Discovery	-15.0619	-50.7485	-1.08811	-0.88626
C1_Discovery	-35.8639	-119.02	-0.534089	-0.783188
C1_Discovery	-39.5401	21.6512	-2.04837	-1.62774
C1_Discovery	12.6469	-100.11	-0.28932	-1.61375
C1_Discovery	16.2158	30.205	0.549609	-0.691434
C1_Discovery	-43.1691	41.4493	-2.46566	-2.03218
C1_Discovery	1.78726	132.862	0.0694553	1.96714
C1_Discovery	-5.03011	15.7042	-1.42375	-1.99145
C1_Discovery	-26.9776	31.3566	-1.19463	-0.259108
C1_Discovery	8.24164	52.6145	-0.737986	-3.14318

## Sheet: eTable 9
CognitionScore prediction based on DEGs	Target	Variable	Test	Statistic	N_entries	P_adj	Significant_FDR
	cs	age	Spearman	0.208	98	0.133176	No
	cs	onset	Spearman	0.223	39	0.226313	No
	cs	doi	Spearman	-0.234	39	0.226313	No
	cs	cpz	Spearman	0.019	38	0.992188	No
	cs	sex	Wilcoxon	859	98	0.14682	No
BrainScore prediction based on DEGs	Target	Variable	Test	Statistic	N_entries	P_adj	Significant_FDR
	cs	age	Spearman	0.236	98	0.128999	No
	cs	onset	Spearman	0.291	39	0.228345	No
	cs	doi	Spearman	0.062	39	0.822761	No
	cs	cpz	Spearman	0.219	38	0.311971	No
	cs	sex	Wilcoxon	930	98	0.311971	No

[truncated: 21 more sheets: eTable 10, eTable 11, eTable 12, eTable 13, eTable 14, eTable 15, eTable 16, eTable 17, eTable 18, eTable 19, eTable 20, eTable 21, eTable 22, eTable 23, eTable 24, eTable 25, eTable 26, eTable 27, eTable 28, eTable 29 …]
